# Supplementary material for: Screening, Identification, and Degradation Mechanism of Polyester Fiber-Degrading Bacteria
Source: Microorganisms. 2026 Jan 16;14(1):207. doi: 10.3390/microorganisms14010207 (PMC12843709; doi:10.3390/microorganisms14010207)
Supplement: Supplementary file 1 [file microorganisms-14-00207-s001.zip]

Archive with 1 entries (1 files):
- microorganisms-4087470-supplementary.pdf
